# Supplementary material for: Effect of Polishing on Lead and Cadmium Bioavailability in Rice and Its Health Implications
Source: Foods. 2022 Sep 5;11(17):2718. doi: 10.3390/foods11172718 (PMC9455439; doi:10.3390/foods11172718)
Supplement: Supplementary file 1 [file foods-11-02718-s001.zip]

Archive with 1 entries (1 files):
- foods-1846101-supplementary.pdf
